# Supplementary material for: Ultrasound-Assisted Synthesis of Fluorescent Azatetracyclic Derivatives: An Energy-Efficient Approach
Source: Molecules. 2022 May 16;27(10):3180. doi: 10.3390/molecules27103180 (PMC9147717; doi:10.3390/molecules27103180)
Supplement: Supplementary file 1 [file molecules-27-03180-s001.zip]

Archive with 1 entries (1 files):
- molecules-1677829-supplementary.pdf
